# Supplementary material for: Characterisation of Canine and Feline Breast Tumours, Their Metastases, and Corresponding Primary Cell Lines Using LA-REIMS and DESI-MS Imaging
Source: Int J Mol Sci. 2024 Jul 15;25(14):7752. doi: 10.3390/ijms25147752 (PMC11277125; doi:10.3390/ijms25147752)
Supplement: Supplementary file 1 [file ijms-25-07752-s001.zip]

Archive with 1 entries (1 files):
- ijms-2943399-supplementary.pdf
